# Supplementary material for: Melatonin Attenuates Dextran Sodium Sulfate Induced Colitis in Obese Mice
Source: Pharmaceuticals (Basel). 2021 Aug 21;14(8):822. doi: 10.3390/ph14080822 (PMC8399719; doi:10.3390/ph14080822)
Supplement: Supplementary file 1 [file pharmaceuticals-14-00822-s001.zip]

Archive with 1 entries (1 files):
- pharmaceuticals-1322262-supplementary.pdf
